# Supplementary material for: Diastereoselective Synthesis of cis-2,6-Disubstituted Dihydropyrane Derivatives through a Competitive Silyl-Prins Cyclization versus Alternative Reaction Pathways
Source: Molecules. 2023 Mar 30;28(7):3080. doi: 10.3390/molecules28073080 (PMC10096261; doi:10.3390/molecules28073080)
Supplement: Supplementary file 1 [file molecules-28-03080-s001.zip]

Archive with 1 entries (1 files):
- molecules-2264742-supplementary.pdf
